# Supplementary material for: Free serum haemoglobin is associated with brain atrophy in secondary progressive multiple sclerosis
Source: Wellcome Open Res. 2016 Dec 23;1:10. Originally published 2016 Nov 15. [Version 2] doi: 10.12688/wellcomeopenres.9967.2 (PMC5159626; doi:10.12688/wellcomeopenres.9967.2)
Supplement: Supplementary file 1 [file wellcomeopenres-1-11315-s0000.tgz]

Archive with 1 entries (1 files):
- 10399af0-5b56-48a1-98cf-033688a1b9bb.pdf
